# Supplementary material for: Metabarcoding with Illumina and Oxford Nanopore Technologies provides complementary insights into tree seed mycobiota
Source: Environ Microbiome. 2025 May 19;20:53. doi: 10.1186/s40793-025-00712-7 (PMC12090628; doi:10.1186/s40793-025-00712-7)
Supplement: Supplementary file 1 — Additional file 1. [file 40793_2025_712_MOESM1_ESM.xlsx]

## Sheet: Sheet1
Dataset	genus	phylum	class	order	family	species	fungal lifestyle	primary_lifestyle	Endophytic_interaction_capability_template	Plant_pathogenic_capacity_template	Specific_hosts	Secondary_lifestyle	Decay_substrate_template	Decay_type_template	Aquatic_habitat_template	Animal_biotrophic_capacity_template	Growth_form_template	Fruitbody_type_template	Hymenium_type_template	otu_id
Culturing	Biscogniauxia	Ascomycota	Sordariomycetes	Xylariales	Xylariaceae	unidentified	plant_sapro	wood_saprotroph	foliar_endophyte	wood_pathogen	angiosperms	foliar_endophyte	wood,leaf/fruit/seed	0	non-aquatic	0	filamentous_mycelium	perithecium_(hymenium_hidden,_narrow_opening)	closed	MN105437.1
Culturing	Botryotinia	Ascomycota	Leotiomycetes	Helotiales	Sclerotiniaceae		plant_patho	plant_pathogen	0	leaf/fruit/seed_pathogen	0	0	0	0	partly_aquatic	0	filamentous_mycelium	apothecium_(hymenium_on_surface)	smooth	MN105496.1
Culturing	Chalastospora	Ascomycota	Dothideomycetes	Pleosporales	Pleosporales_fam_Incertae_sedis	Chalastospora_gossypii	plant_patho	plant_pathogen	0	leaf/fruit/seed_pathogen	0	litter_saprotroph	leaf/fruit/seed	0	0	0	filamentous_mycelium	0	0	MN105157.1
Culturing	Collariella	Ascomycota	Sordariomycetes	Sordariales	Chaetomiaceae	unidentified	no	soil_saprotroph	0	0	0	0	soil	0	non-aquatic	0	filamentous_mycelium	none	none	MN105241.1
Culturing	Coprinellus	Basidiomycota	Agaricomycetes	Agaricales	Psathyrellaceae	Coprinellus_disseminatus	no	soil_saprotroph	0	0	0	0	soil	0	partly_aquatic	0	filamentous_mycelium	agaricoid	gills	MN105336.1
Culturing	Dichotomopilus	Ascomycota	Sordariomycetes	Sordariales	Chaetomiaceae	Dichotomopilus_dolichotrichus	no	unspecified_saprotroph	0	0	0	0	0	0	non-aquatic	0	filamentous_mycelium	none	none	MN105205.1
Culturing	Petriella	Ascomycota	Sordariomycetes	Microascales	Microascaceae		no	dung_saprotroph	0	0	0	soil_saprotroph	soil,dung	0	partly_aquatic	opportunistic_animal_parasite	filamentous_mycelium	perithecium_(hymenium_hidden,_narrow_opening)	closed	MN105324.1
Culturing	Pragmopora	Ascomycota	Leotiomycetes	Helotiales	Helotiaceae	unidentified	plant_sapro	wood_saprotroph	0	0	0	0	wood	0	non-aquatic	0	filamentous_mycelium	apothecium_(hymenium_on_surface)	smooth	MN105274.1
Culturing	Preussia	Ascomycota	Dothideomycetes	Pleosporales	Sporormiaceae	Preussia_flanaganii	no	dung_saprotroph	0	0	0	0	dung	0	partly_aquatic	0	filamentous_mycelium	cleistothecium_(closed,_spherical)	closed	MN105404.1
Culturing	Syncephalastrum	Mucoromycota	Mucoromycetes	Mucorales	Syncephalastraceae	unidentified	no	soil_saprotroph	0	0	0	animal_parasite	soil,animal_material	mold	partly_aquatic	0	filamentous_mycelium	none	none	MN105408.1
Tedersoo	Ciliophora	Ascomycota	Pezizomycotina_cls_Incertae_sedis	Pezizomycotina_ord_Incertae_sedis	Pezizomycotina_fam_Incertae_sedis	unidentified	no	0	0	0	0	0	0	0	0	0	0	0	0	OTU0580
Tedersoo	Crocicreas	Ascomycota	Leotiomycetes	Helotiales	Helotiaceae	unidentified	plant_sapro	litter_saprotroph	0	0	0	0	leaf/fruit/seed	0	partly_freshwater_(partly_non-aquatic)	0	filamentous_mycelium	apothecium_(hymenium_on_surface)	smooth	OTU3100
Tedersoo	Diatrype	Ascomycota	Sordariomycetes	Xylariales	Diatrypaceae	Diatrype_stigma	plant_patho	plant_pathogen	0	leaf/fruit/seed_pathogen	0	0	0	0	0	0	filamentous_mycelium	perithecium_(hymenium_hidden,_narrow_opening)	closed	OTU1310
Tedersoo	Kalmusia	Ascomycota	Dothideomycetes	Pleosporales	Didymosphaeriaceae	Kalmusia_variispora	plant_sapro	wood_saprotroph	no_endophytic_capacity	0	0	0	wood	0	non-aquatic	0	filamentous_mycelium	perithecium_(hymenium_hidden,_narrow_opening)	closed	OTU0911
Tedersoo	Myriangium	Ascomycota	Dothideomycetes	Myriangiales	Myriangiaceae	Myriangium_duriaei	no	animal_parasite	0	0	scale_insects	animal_decomposer	animal_material	0	non-aquatic	arthropod_parasite	filamentous_mycelium	0	0	OTU4981
Tedersoo	Paecilomyces	Ascomycota	Sordariomycetes	Hypocreales	Clavicipitaceae	Paecilomyces_formosa	plant_endo	foliar_endophyte	foliar_endophyte	0	0	litter_saprotroph	leaf/fruit/seed,animal_material	soft_rot	partly_aquatic	invertebrate_parasite	filamentous_mycelium	0	0	OTU0443
Tedersoo	Tripospermum	Ascomycota	Dothideomycetes	Capnodiales	Neodevriesiaceae	Tripospermum_infalcatum	plant_sapro	litter_saprotroph	0	0	0	0	leaf/fruit/seed	0	non-aquatic	0	filamentous_mycelium	perithecium_(hymenium_hidden,_narrow_opening)	closed	OTU1654
Tedersoo	Xenochalara	Ascomycota	Leotiomycetes	Helotiales	Helotiales_fam_Incertae_sedis	unidentified	plant_sapro	litter_saprotroph	0	0	0	0	leaf/fruit/seed	0	non-aquatic	0	filamentous_mycelium	0	0	OTU0302
Taylor	Acaromyces	Basidiomycota	Exobasidiomycetes	Exobasidiales	Cryptobasidiaceae	Acaromyces_ingoldii	no	animal_parasite	no_endophytic_capacity	leaf/fruit/seed_pathogen	mites	plant_pathogen	leaf/fruit/seed,animal_material	0	non-aquatic	invertebrate_parasite	yeast	none	none	OTU1638
Taylor	Bionectria	Ascomycota	Sordariomycetes	Hypocreales	Bionectriaceae	Bionectria_solani	plant_sapro	wood_saprotroph	0	leaf/fruit/seed_pathogen	0	plant_pathogen	wood,leaf/fruit/seed,fungal_material,animal_material	0	non-aquatic	nematophagous	filamentous_mycelium	0	0	OTU0216
Taylor	Bipolaris	Ascomycota	Dothideomycetes	Pleosporales	Pleosporaceae	Bipolaris_brizae	plant_patho	plant_pathogen	no_endophytic_capacity	leaf/fruit/seed_pathogen	0	litter_saprotroph	leaf/fruit/seed	0	partly_aquatic	0	filamentous_mycelium	perithecium_(hymenium_hidden,_narrow_opening)	closed	OTU0781
Taylor	Capronia	Ascomycota	Eurotiomycetes	Chaetothyriales	Herpotrichiellaceae	Capronia_epimyces	no	soil_saprotroph	root_endophyte_dark_septate	0	0	root_endophyte_dark_septate	soil	0	partly_aquatic	animal_parasite/opportunistic_human_parasite	dimorphic_yeast	0	0	OTU1127
Taylor	Ceratocystis	Ascomycota	Sordariomycetes	Microascales	Ceratocystidaceae	Ceratocystis_grandicarpa	plant_patho	plant_pathogen	foliar_endophyte	wood_pathogen	0	wood_saprotroph	wood,leaf/fruit/seed	0	non-aquatic	0	filamentous_mycelium	perithecium_(hymenium_hidden,_narrow_opening)	closed	OTU0789
Taylor	Chlorencoelia	Ascomycota	Leotiomycetes	Helotiales	Cenangiaceae	unidentified	plant_sapro	wood_saprotroph	root-associated	root-associated	0	root-associated	wood,roots	0	non-aquatic	0	filamentous_mycelium	apothecium_(hymenium_on_surface)	smooth	OTU1886
Taylor	Clathrosphaerina	Ascomycota	Leotiomycetes	Helotiales	Hyaloscyphaceae	Clathrosphaerina_zalewskii	plant_sapro	litter_saprotroph	0	0	0	0	leaf/fruit/seed	0	partly_freshwater_(partly_non-aquatic)	0	filamentous_mycelium	0	0	OTU1279
Taylor	Coniophora	Basidiomycota	Agaricomycetes	Boletales	Coniophoraceae	Coniophora_puteana	plant_sapro	wood_saprotroph	0	0	0	0	wood	brown_rot	non-aquatic	0	filamentous_mycelium	corticioid	smooth	OTU1333
Taylor	Dendryphiella	Ascomycota	Dothideomycetes	Pleosporales	Pleosporaceae	Dendryphiella_phitsanulokensis	plant_patho	plant_pathogen	0	leaf/fruit/seed_pathogen	0	0	0	0	partly_freshwater_(partly_non-aquatic)	0	filamentous_mycelium	0	0	OTU2454
Taylor	Fibulobasidium	Basidiomycota	Tremellomycetes	Tremellales	Sirobasidiaceae	unidentified	plant_sapro	wood_saprotroph	0	0	0	0	wood	0	non-aquatic	0	dimorphic_yeast	0	0	OTU1714
Taylor	Gelidatrema	Basidiomycota	Tremellomycetes	Tremellales	Phaeotremellaceae	Gelidatrema_spencermartinsiae	no	mycoparasite	0	0	0	fungal_decomposer	fungal_material	0	non-aquatic	0	dimorphic_yeast	none	none	OTU1474
Taylor	Infundichalara	Ascomycota	Leotiomycetes	Helotiales	Helotiaceae	unidentified	plant_sapro	litter_saprotroph	0	0	Pinus	0	leaf/fruit/seed	0	non-aquatic	0	filamentous_mycelium	0	0	OTU0140
Taylor	Kockovaella	Basidiomycota	Tremellomycetes	Tremellales	Cuniculitremaceae		no	epiphyte	foliar_endophyte	0	0	unspecified_saprotroph	leaf/fruit/seed	0	non-aquatic	0	yeast	0	0	OTU1860
Taylor	Lecanicillium	Ascomycota	Sordariomycetes	Hypocreales	Cordycipitaceae	Lecanicillium_lecanii	no	animal_parasite	foliar_endophyte	0	0	animal_decomposer	animal_material	0	partly_aquatic	invertebrate_parasite	filamentous_mycelium	0	0	OTU1197
Taylor	Lophiostoma	Ascomycota	Dothideomycetes	Pleosporales	Lophiostomataceae	Lophiostoma_cynaroidis	plant_sapro	wood_saprotroph	no_endophytic_capacity	0	0	litter_saprotroph	wood,leaf/fruit/seed	0	partly_aquatic	0	filamentous_mycelium	perithecium_(hymenium_hidden,_narrow_opening)	closed	OTU1081
Taylor	Meyerozyma	Ascomycota	Saccharomycetes	Saccharomycetales	Debaryomycetaceae		no	epiphyte	foliar_endophyte	0	0	nectar/tap_saprotroph	leaf/fruit/seed,sugar-rich_substrates	0	partly_aquatic	arthropod-associated	yeast	none	none	OTU2861
Taylor	Neoconiothyrium	Ascomycota	Dothideomycetes	Pleosporales	Coniothyriaceae	Neoconiothyrium_hakeae	plant_patho	plant_pathogen	0	leaf/fruit/seed_pathogen	0	litter_saprotroph	leaf/fruit/seed	0	0	0	filamentous_mycelium	0	0	OTU2761
Taylor	Ogataea	Ascomycota	Saccharomycetes	Saccharomycetales	Pichiaceae		plant_sapro	nectar/tap_saprotroph	0	0	0	0	sugar-rich_substrates	0	partly_aquatic	arthropod-associated	yeast	none	none	OTU1122
Taylor	Polydesmia	Ascomycota	Leotiomycetes	Helotiales	Hyaloscyphaceae	unidentified	plant_sapro	wood_saprotroph	0	0	0	fungal_decomposer	wood,fungal_material	0	non-aquatic	0	filamentous_mycelium	apothecium_(hymenium_on_surface)	smooth	OTU2347
Taylor	Pseudotremella	Basidiomycota	Tremellomycetes	Tremellales	Bulleraceae	Pseudotremella_moriformis	plant_sapro	wood_saprotroph	0	0	0	0	wood	0	non-aquatic	0	dimorphic_yeast	tremelloid	0	OTU0858
Taylor	Subplenodomus	Ascomycota	Dothideomycetes	Pleosporales	Leptosphaeriaceae	Subplenodomus_iridicola	plant_patho	plant_pathogen	no_endophytic_capacity	leaf/fruit/seed_pathogen	0	litter_saprotroph	leaf/fruit/seed	0	non-aquatic	0	filamentous_mycelium	perithecium_(hymenium_hidden,_narrow_opening)	closed	OTU1237
Taylor	Tausonia	Basidiomycota	Tremellomycetes	Cystofilobasidiales	Mrakiaceae	Tausonia_pullulans	no	soil_saprotroph	0	0	0	0	soil	0	partly_aquatic	0	yeast	none	none	OTU0315
Taylor	Thyronectria	Ascomycota	Sordariomycetes	Hypocreales	Nectriaceae		plant_patho	plant_pathogen	0	leaf/fruit/seed_pathogen	0	0	0	0	0	0	filamentous_mycelium	perithecium_(hymenium_hidden,_narrow_opening)	closed	OTU0504
ONT	Absidia	Mucoromycota	Mucoromycetes	Mucorales	Cunninghamellaceae	Absidia_psychrophilia	no	soil_saprotroph	0	0	0	0	soil	mold	partly_aquatic	0	filamentous_mycelium	none	none	OTU_14685
ONT	Apiotrichum	Basidiomycota	Tremellomycetes	Trichosporonales	Trichosporonaceae	Apiotrichum_laibachii	no	soil_saprotroph	0	0	0	0	soil	0	partly_aquatic	0	yeast	none	none	OTU_13606
ONT	Aplosporella	Ascomycota	Dothideomycetes	Botryosphaeriales	Aplosporellaceae		plant_patho	plant_pathogen	0	leaf/fruit/seed_pathogen	0	litter_saprotroph	leaf/fruit/seed	0	non-aquatic	0	filamentous_mycelium	0	0	OTU_9542
ONT	Athelia	Basidiomycota	Agaricomycetes	Atheliales	Atheliaceae		no	lichen_parasite	0	algal_parasite	algae	fungal_decomposer	fungal_material,algal_material	0	non-aquatic	0	filamentous_mycelium	corticioid	smooth	OTU_5272
ONT	Atrocalyx	Ascomycota	Dothideomycetes	Pleosporales	Lophiotremataceae		plant_sapro	wood_saprotroph	no_endophytic_capacity	0	0	0	wood	0	non-aquatic	0	filamentous_mycelium	perithecium_(hymenium_hidden,_narrow_opening)	closed	OTU_7190
ONT	Bensingtonia	Basidiomycota	Agaricostilbomycetes	Agaricostilbales	Kondoaceae	unidentified	no	unspecified_saprotroph	0	0	0	0	0	0	0	0	dimorphic_yeast	0	0	OTU_12189
ONT	Bullera	Basidiomycota	Tremellomycetes	Tremellales	Bulleraceae	Bullera_unica	no	unspecified_saprotroph	foliar_endophyte	0	0	epiphyte	0	0	partly_aquatic	0	yeast	0	0	OTU_5414
ONT	Chaetospermum	Basidiomycota	Agaricomycetes	Sebacinales	Sebacinaceae	Chaetospermum_camelliae	plant_sapro	litter_saprotroph	0	0	0	0	leaf/fruit/seed	0	non-aquatic	0	filamentous_mycelium	corticioid	smooth	OTU_9466
ONT	Curvularia	Ascomycota	Dothideomycetes	Pleosporales	Pleosporaceae	Curvularia_brachyspora	plant_patho	plant_pathogen	no_endophytic_capacity	leaf/fruit/seed_pathogen	0	litter_saprotroph	wood,leaf/fruit/seed,roots,algal_material	0	partly_aquatic	opportunistic_human_parasite	filamentous_mycelium	perithecium_(hymenium_hidden,_narrow_opening)	closed	OTU_11542
ONT	Devriesia	Ascomycota	Dothideomycetes	Capnodiales	Teratosphaeriaceae	Devriesia_americana	plant_patho	plant_pathogen	0	leaf/fruit/seed_pathogen	0	litter_saprotroph	leaf/fruit/seed	0	non-aquatic	0	filamentous_mycelium	perithecium_(hymenium_hidden,_narrow_opening)	closed	OTU_11734
ONT	Elsinoe	Ascomycota	Dothideomycetes	Myriangiales	Elsinoaceae	Elsinoe_sp	plant_patho	plant_pathogen	0	leaf/fruit/seed_pathogen	0	litter_saprotroph	leaf/fruit/seed	0	non-aquatic	0	filamentous_mycelium	0	0	OTU_3039
ONT	Eutypa	Ascomycota	Sordariomycetes	Xylariales	Diatrypaceae	Eutypa_leptoplaca	plant_patho	plant_pathogen	0	leaf/fruit/seed_pathogen	0	0	0	0	0	0	filamentous_mycelium	perithecium_(hymenium_hidden,_narrow_opening)	closed	OTU_7612
ONT	Hypsotheca	Ascomycota	Eurotiomycetes	Coryneliales	Coryneliaceae		no													OTU_6864
ONT	Kabatiella	Ascomycota	Dothideomycetes	Dothideales	Aureobasidiaceae	Kabatiella_lini	plant_patho	plant_pathogen	no_endophytic_capacity	leaf/fruit/seed_pathogen	0	litter_saprotroph	leaf/fruit/seed	0	non-aquatic	0	filamentous_mycelium	0	0	OTU_1282
ONT	Melanospora	Ascomycota	Sordariomycetes	Melanosporales	Melanosporaceae	Melanospora_damnosa	no	mycoparasite	0	0	0	dung_saprotroph	fungal_material,dung	0	non-aquatic	0	filamentous_mycelium	cleistothecium_(closed,_spherical)	closed	OTU_4284
ONT	Murilentithecium	Ascomycota	Dothideomycetes	Pleosporales	Lentitheciaceae	Murilentithecium_clematidis	plant_sapro	wood_saprotroph	no_endophytic_capacity	0	0	0	wood	0	non-aquatic	0	filamentous_mycelium	perithecium_(hymenium_hidden,_narrow_opening)	closed	OTU_8796
ONT	Naganishia	Basidiomycota	Tremellomycetes	Filobasidiales	Filobasidiaceae	Naganishia_adeliensis	no	unspecified_saprotroph	0	0	0	0	0	0	partly_aquatic	0	yeast	none	none	OTU_7429
ONT	Neonectria	Ascomycota	Sordariomycetes	Hypocreales	Nectriaceae	Neonectria_major	plant_patho	plant_pathogen	0	leaf/fruit/seed_pathogen	0	0	0	0	0	0	filamentous_mycelium	perithecium_(hymenium_hidden,_narrow_opening)	closed	OTU_433
ONT	Parathyridaria	Ascomycota	Dothideomycetes	Pleosporales	Thyridariaceae	unidentified	plant_sapro	litter_saprotroph	no_endophytic_capacity	0	0	wood_saprotroph	wood,leaf/fruit/seed	0	non-aquatic	0	filamentous_mycelium	perithecium_(hymenium_hidden,_narrow_opening)	closed	OTU_4128
ONT	Paratritirachium	Basidiomycota	Tritirachiomycetes	Tritirachiales	Tritirachiaceae	unidentified	no	soil_saprotroph	no_endophytic_capacity	0	0	0	soil	0	non-aquatic	0	filamentous_mycelium	none	none	OTU_3998
ONT	Phaeotremella	Basidiomycota	Tremellomycetes	Tremellales	Phaeotremellaceae	unidentified	no	mycoparasite	0	0	0	fungal_decomposer	fungal_material	0	non-aquatic	0	dimorphic_yeast	tremelloid	0	OTU_10403
ONT	Phialophora	Ascomycota	Eurotiomycetes	Chaetothyriales	Herpotrichiellaceae	Phialophora_alba	plant_sapro	litter_saprotroph	foliar_endophyte	leaf/fruit/seed_pathogen	0	plant_pathogen	wood,leaf/fruit/seed,soil,dung,animal_material	0	partly_aquatic	animal_parasite	dimorphic_yeast	0	0	OTU_4626
ONT	Pseudocamarosporium	Ascomycota	Dothideomycetes	Pleosporales	Didymosphaeriaceae	Pseudocamarosporium_propinquum	plant_sapro	wood_saprotroph	no_endophytic_capacity	0	0	0	wood	0	non-aquatic	0	filamentous_mycelium	perithecium_(hymenium_hidden,_narrow_opening)	closed	OTU_4249
ONT	Pseudoophiobolus	Ascomycota	Dothideomycetes	Pleosporales	Phaeosphaeriaceae	unidentified	plant_sapro	litter_saprotroph	no_endophytic_capacity	0	0	wood_saprotroph	wood,leaf/fruit/seed	0	non-aquatic	0	filamentous_mycelium	perithecium_(hymenium_hidden,_narrow_opening)	closed	OTU_4212
ONT	Pseudophloeospora	Ascomycota	Sordariomycetes	Xylariales	Xylariales_fam_Incertae_sedis		plant_patho	plant_pathogen	0	leaf/fruit/seed_pathogen	Eucalyptus	0	0	0	non-aquatic	0	filamentous_mycelium	perithecium_(hymenium_hidden,_narrow_opening)	closed	OTU_7490
ONT	Radulidium	Ascomycota	Dothideomycetes	Dothideomycetes_ord_Incertae_sedis	Dothideomycetes_fam_Incertae_sedis	Radulidium_subulatum	no	unspecified_saprotroph	0	0	0	0	0	0	partly_aquatic	0	filamentous_mycelium	0	0	OTU_14586
ONT	Rhizomucor	Mucoromycota	Mucoromycetes	Mucorales	Lichtheimiaceae	Rhizomucor_pusillus	no	soil_saprotroph	0	0	0	0	soil	mold	partly_aquatic	opportunistic_human_parasite	filamentous_mycelium	none	none	OTU_7654
ONT	Rhytidhysteron	Ascomycota	Dothideomycetes	Hysteriales	Hysteriaceae	Rhytidhysteron_rufulum	plant_sapro	wood_saprotroph	0	0	0	0	wood	soft_rot	partly_marine_(partly_non-aquatic)	0	filamentous_mycelium	apothecium_(hymenium_on_surface)	smooth	OTU_3337
ONT	Septoria	Ascomycota	Dothideomycetes	Capnodiales	Mycosphaerellaceae		plant_patho	plant_pathogen	0	leaf/fruit/seed_pathogen	0	litter_saprotroph	leaf/fruit/seed	0	partly_aquatic	0	filamentous_mycelium	perithecium_(hymenium_hidden,_narrow_opening)	closed	OTU_676
ONT	Sporidiobolus	Basidiomycota	Microbotryomycetes	Sporidiobolales	Sporidiobolaceae	Sporidiobolus_salmonicolor	no	mycoparasite	0	0	0	fungal_decomposer	fungal_material	0	partly_aquatic	0	yeast	none	none	OTU_10308
ONT	Spumatoria	Ascomycota	Sordariomycetes	Ophiostomatales	Ophiostomatales_fam_Incertae_sedis	Spumatoria_longicollis	no	dung_saprotroph	0	0	0	arthropod-associated	dung	0	non-aquatic	arthropod-associated	filamentous_mycelium	perithecium_(hymenium_hidden,_narrow_opening)	closed	OTU_331
ONT	Stilbocrea	Ascomycota	Sordariomycetes	Hypocreales	Bionectriaceae	Stilbocrea_walteri	plant_sapro	wood_saprotroph	0	0	0	0	wood	0	non-aquatic	0	filamentous_mycelium	perithecium_(hymenium_hidden,_narrow_opening)	closed	OTU_4216
ONT	Stromatinia	Ascomycota	Leotiomycetes	Helotiales	Sclerotiniaceae	unidentified	plant_patho	plant_pathogen	0	other_plant_pathogen	0	0	0	0	non-aquatic	0	filamentous_mycelium	apothecium_(hymenium_on_surface)	smooth	OTU_1421
ONT	Valsa	Ascomycota	Sordariomycetes	Diaporthales	Valsaceae	Valsa_pini	plant_patho	plant_pathogen	0	leaf/fruit/seed_pathogen	0	0	0	0	partly_aquatic	0	filamentous_mycelium	0	0	OTU_5443
ONT	Vermiculariopsiella	Ascomycota	Sordariomycetes	Microascales	Microascales_fam_Incertae_sedis	Vermiculariopsiella_hongkongensis	plant_sapro	litter_saprotroph	0	0	0	0	leaf/fruit/seed	0	non-aquatic	0	filamentous_mycelium	none	none	OTU_6154
ONT	Zasmidium	Ascomycota	Dothideomycetes	Capnodiales	Mycosphaerellaceae	Zasmidium_fructicola	plant_patho	plant_pathogen	0	leaf/fruit/seed_pathogen	0	litter_saprotroph	leaf/fruit/seed	0	partly_aquatic	0	filamentous_mycelium	perithecium_(hymenium_hidden,_narrow_opening)	closed	OTU_8198
