# Supplementary material for: Metabarcoding with Illumina and Oxford Nanopore Technologies provides complementary insights into tree seed mycobiota
Source: Environ Microbiome. 2025 May 19;20:53. doi: 10.1186/s40793-025-00712-7 (PMC12090628; doi:10.1186/s40793-025-00712-7)
Supplement: Supplementary file 2 — Additional file 2. [file 40793_2025_712_MOESM2_ESM.xlsx]

## Sheet: ANOVA
	Additional File 2. This file contains results of testing the effects of metabarcoding method (i.e., Taylor, Tedersoo and ONT), host tree group (i.e., angiosperms and gymnosperms) or host tree species, and their interaction, on fungal alpha-diversity measured as OTU and genus richness, using the ‘glmmTMB’ function from the R package glmmTMB. This information is presented as Additional File for the…
	NO OFFSET						OFFSET
host group * method	OTU richness_host_group*method_noOFFSET		Chisq	Df	Pr(>Chisq)		OTU richness_host_group*method_OFFSET		Chisq	Df	Pr(>Chisq)
	glmmTMB(richness~host_group*method+	(Intercept)	1213.35	1	< 2.2e-16	***	glmmTMB(richness~host_group*method+	(Intercept)	0.0497	1	0.8236
	(1|host_group:host_species),	host_group	24.678	1	6.775e-07	***	offset(log(read_count))+(1|host_group:host_species),	host_group	0.098	1	0.7542
	data=data_merged_1,	method	53.7988	2	2.078e-12	***	data=data_merged_1,	method	6769.7	2	<2e-16	***
	family=truncated_nbinom2)	host_group:method	0.9584	2	0.6193		family=truncated_nbinom2)	host_group:method	85.3881	2	<2e-16	***
	Genus richness_host_group*method_noOFFSET		Chisq	Df	Pr(>Chisq)		Genus richness_host_group*method_OFFSET		Chisq	Df	Pr(>Chisq)
	glmmTMB(genus_richness~host_group*method+	(Intercept)	485.061	1	< 2.2e-16	***	glmmTMB(genus_richness~host_group*method+	(Intercept)	394.102	1	< 2.2e-16	***
	(1|host_group:host_species),	host_group	39.005	1	4.227e-10	***	offset(log(reads))+(1|host_group:host_species),	host_group	1.0655	1	0.302
	data=data_merged,	method	97.002	2	< 2.2e-16	***	data=data_merged,	method	1532.79	2	< 2.2e-16	***
	family=nbinom2)	host_group:method	10.357	2	0.005635	**	family=nbinom2)	host_group:method	28.9102	2	5.275e-07	***
host species * method	OTU richness_host_species*method_noOFFSET		Chisq	Df	Pr(>Chisq)		OTU richness_host_species*method_OFFSET		Chisq	Df	Pr(>Chisq)
	glmmTMB(richness~host_species*method+	(Intercept)	458.77	1	< 2.2e-16	***	glmmTMB(richness~host_species*method+	(Intercept)	0	1	1
	(1|host_group:host_species),	host_species	83.913	10	8.546e-14	***	offset(log(read_count))+(1|host_group:host_species),	host_species	0.0093	10	1
	data=data_merged_1,	method	15.261	2	0.0004854	***	data=data_merged_1,	method	2334.37	2	<2e-16	***
	family=truncated_nbinom2)	host_species:method	33.15	20	0.0324803	*	family=truncated_nbinom2)	host_species:method	210.675	20	<2e-16	***
	Genus richness_host_species*method_noOFFSET		Chisq	Df	Pr(>Chisq)		Genus richness_host_species*method_OFFSET		Chisq	Df	Pr(>Chisq)
	glmmTMB(genus_richness~host_species*method+	(Intercept)	428.211	1	< 2e-16	***	glmmTMB(genus_richness~host_species*method+	(Intercept)	240.017	1	< 2.2e-16	***
	(1|host_group:host_species),	host_species	147.507	10	< 2e-16	***	offset(log(reads))+(1|host_group:host_species),	host_species	84.688	10	6.015e-14	***
	data=data_merged,	method	8.6489	2	0.01324	*	data=data_merged,	method	462.906	2	< 2.2e-16	***
	family=nbinom2)	host_species:method	29.4428	20	0.0794	.	family=nbinom2)	host_species:method	77.776	20	9.332e-09	***

## Sheet: EEMEANS
OTU richness_host_group*method_noOFFSET									OTU richness_host_group*method_OFFSET
host_group	response	SE	df asymp.LCL	asymp.UCL	.group				host_group	method	response	SE	df asymp.LCL	asymp.UCL	.group
Gymnospermae	66.3	7.95	Inf 52.4	83.9	a				Gymnospermae	Tedersoo	33.6	3.16	Inf 28.0	40.5	a
Angiospermae	203.6	26.73	Inf 157.4	263.3	b				Gymnospermae	Taylor	37.9	3.54	Inf 31.5	45.5	a
									Angiospermae	Tedersoo	76.2	7.64	Inf 62.6	92.7	b
method	response	SE	df asymp.LCL	asymp.UCL .	group				Angiospermae	Taylor	110.8	11.04	Inf 91.1	134.7	c
Tedersoo	70.5	7.86	Inf 56.6	87.7	a				Gymnospermae	ONT	30173.3	2947.87	Inf 24915.1	36541.2	d
Taylor	92.5	10.26	Inf 74.4	115	a				Angiospermae	ONT	31543.3	3241.79	Inf 25788.5	38582.2	d
ONT	240.7	28.19	Inf 191.3	302.8	b
Genus richness_host_group*method_noOFFSET									Genus richness_host_group*method_OFFSET
host_group	method	response	SE	df	asymp.LCL	asymp.UCL	.group		host_group	method	response	SE	df	asymp.LCL	asymp.UCL	.group
Angiospermae	ONT	20.37	2.79	Inf	15.58	26.64	b		Gymnospermae	Tedersoo	14.6	1.9	Inf	11.3	18.8	a
Angiospermae	Taylor	45.18	5.84	Inf	35.07	58.22	c		Gymnospermae	Taylor	15.7	2.05	Inf	12.2	20.3	a
Angiospermae	Tedersoo	44.39	5.74	Inf	34.45	57.21	c		Angiospermae	Tedersoo	29.5	4.1	Inf	22.5	38.8	b
Gymnospermae	ONT	5.99	0.84	Inf	4.55	7.88	a		Angiospermae	Taylor	29.8	4.14	Inf	22.7	39.1	b
Gymnospermae	Taylor	20.65	2.51	Inf	16.27	26.2	b		Angiospermae	ONT	1614.8	239.9	Inf	1206.9	2160.6	c
Gymnospermae	Tedersoo	18.56	2.27	Inf	14.6	23.59	b		Gymnospermae	ONT	2031.5	338.95	Inf	1464.8	2817.3	c
OTU richness_host_species*method_noOFFSET									OTU richness_host_species*method_OFFSET
host_species	method	response	SE	df	asymp.LCL	asymp.UCL	.group		host_species	method	response	SE	df	asymp.LCL	asymp.UCL	.group
Pinus sylvestris	Tedersoo	21.6	5.64	Inf	12.9	36	a		Pinus sylvestris	Tedersoo	15.4	2.02	Inf	12	19.9	a
Picea abies	Taylor	26.2	6.75	Inf	15.8	43.4	ab		Picea abies	Tedersoo	21.5	2.66	Inf	16.9	27.4	ab
Picea abies	Tedersoo	26.6	6.85	Inf	16	44.1	ab		Pinus sylvestris	Taylor	26.9	3.25	Inf	21.3	34.1	abcd
Pinus ponderosa	Taylor	34.1	6.86	Inf	23	50.6	abc		Picea abies	Taylor	27.3	3.45	Inf	21.4	35	abcde
Pinus sylvestris	Taylor	34.2	8.7	Inf	20.8	56.3	abcd		Pinus ponderosa	Taylor	28	2.6	Inf	23.4	33.6	abc
Pinus tabulaeformis	Tedersoo	45.5	12.79	Inf	26.2	78.9	abcdefg		Pinus ponderosa	Tedersoo	38.9	3.33	Inf	32.9	46	cdef
Tsuga heterophylla	Tedersoo	49	10.39	Inf	32.3	74.2	abcdef		Pinus tabulaeformis	Tedersoo	38.9	4.81	Inf	30.5	49.6	bcdefg
Pinus ponderosa	Tedersoo	50.2	9.96	Inf	34.1	74.1	abcde		Tsuga heterophylla	Tedersoo	41.5	3.82	Inf	34.7	49.7	cdef
Pinus sylvestris	ONT	65.7	21.09	Inf	35	123.2	abcdefgh		Tsuga heterophylla	Taylor	47.9	4.19	Inf	40.4	56.9	efg
Pinus tabulaeformis	ONT	69.2	19.23	Inf	40.2	119.4	abcdefgh		Larix gmelinii	Taylor	48.8	6.4	Inf	37.8	63.1	cdefgh
Tsuga heterophylla	Taylor	69.4	14.58	Inf	46	104.8	abcdefg		Larix gmelinii	Tedersoo	52.9	7.03	Inf	40.8	68.7	defghij
Larix gmelinii	Tedersoo	72.3	23.18	Inf	38.6	135.5	abcdefghij		Quercus garryana	Tedersoo	58.4	5.27	Inf	48.9	69.7	fghi
Larix gmelinii	Taylor	79	25.26	Inf	42.2	147.9	abcdefghijkl		Pinus tabulaeformis	Taylor	61.9	7	Inf	49.6	77.2	fghijk
Pinus tabulaeformis	Taylor	84	23.24	Inf	48.8	144.5	abcdefghijk		Fagus sylvatica	Tedersoo	68.1	6.06	Inf	57.2	81.1	ghijk
Acer macrophyllum	Tedersoo	87.2	19.67	Inf	56	135.7	bcdefghi		Acer macrophyllum	Tedersoo	77.7	7.14	Inf	64.9	93	hijkl
Quercus garryana	Tedersoo	100.2	22.55	Inf	64.4	155.7	cdefghijk		Acer pseudoplatanus	Tedersoo	86.8	10.96	Inf	67.8	111.2	hijkl
Acer pseudoplatanus	Tedersoo	111.7	35.49	Inf	59.9	208.2	bcdefghijklm		Fagus sylvatica	Taylor	87.6	7.72	Inf	73.7	104.1	hijkl
Tsuga heterophylla	ONT	112.2	25.21	Inf	72.2	174.2	defghijklm		Quercus garryana	Taylor	90.5	7.92	Inf	76.3	107.5	ijkl
Fagus sylvatica	Tedersoo	114.3	25.69	Inf	73.6	177.6	defghijklm		Acer palmatum	Tedersoo	95.9	9.07	Inf	79.7	115.5	jkl	m
Pinus ponderosa	ONT	123.6	25.68	Inf	82.2	185.7	efghijklm		Acer macrophyllum	Taylor	100.6	8.88	Inf	84.7	119.7	kl	m
Fagus sylvatica	Taylor	130.2	29.19	Inf	83.9	202	efghijklm		Acer pseudoplatanus	Taylor	136.6	16.49	Inf	107.8	173.1	l	m
Acer macrophyllum	Taylor	130.7	29.31	Inf	84.2	202.8	efghijklm		Acer palmatum	Taylor	158.4	14.6	Inf	132.2	189.7		m
Quercus garryana	Taylor	148	33.14	Inf	95.4	229.6	efghijklm		Picea abies	ONT	30358.1	4854.56	Inf	22190.1	41532.7		n
Picea abies	ONT	168.2	46.08	Inf	98.4	287.8	efghijklmn		Pinus ponderosa	ONT	30741.8	2901.42	Inf	25550.1	36988.4		n
Acer palmatum	Tedersoo	168.8	41.35	Inf	104.4	272.8	ghijklmn		Pinus tabulaeformis	ONT	30828.5	4073.09	Inf	23795.3	39940.5		n
Acer pseudoplatanus	Taylor	207.3	65.45	Inf	111.7	384.9	fghijklmn		Acer pseudoplatanus	ONT	30828.7	4403.55	Inf	23300.7	40788.7		n
Acer palmatum	Taylor	268.8	65.61	Inf	166.6	433.7	hijklmn		Quercus garryana	ONT	30828.7	2776.14	Inf	25840.7	36779.5		n
Acer macrophyllum	ONT	342.7	93.4	Inf	200.9	584.7	jklmn		Fagus sylvatica	ONT	30828.7	2815.11	Inf	25776.7	36870.8		n
Fagus sylvatica	ONT	360.8	87.92	Inf	223.8	581.7	lmn		Tsuga heterophylla	ONT	30828.7	2980.7	Inf	25506.8	37261		n
Acer palmatum	ONT	366.2	89.23	Inf	227.1	590.4	mn		Pinus sylvestris	ONT	30828.7	4198.18	Inf	23607	40259.6		n
Larix gmelinii	ONT	374	117.64	Inf	201.9	692.8	ijklmn		Larix gmelinii	ONT	30828.7	3643.28	Inf	24454.7	38864.1		n
Acer pseudoplatanus	ONT	491.5	189.14	Inf	231.2	1044.9	klmn		Acer palmatum	ONT	30828.7	2832.24	Inf	25748.7	36911		n
Quercus garryana	ONT	594.2	144.53	Inf	368.9	957.1	n		Acer macrophyllum	ONT	30828.7	3177.86	Inf	25189.1	37731		n
Genus richness_host_species*method_noOFFSET									Genus richness_host_species*method_OFFSET
method	response	SE	df	asymp.LCL	asymp.UCL	.group			host_species	method	response	SE	df	asymp.LCL	asymp.UCL	.group
ONT	9.9	0.64	Inf	8.73	11.2	a			Pinus sylvestris	Tedersoo	8.87	1.53	Inf	6.32	12.4	a
Tedersoo	27.5	1.05	Inf	25.55	29.7	b			Pinus ponderosa	Taylor	11.01	1.48	Inf	8.46	14.3	ab
Taylor	29.4	1.1	Inf	27.35	31.7	b			Pinus ponderosa	Tedersoo	11.53	1.5	Inf	8.93	14.9	abc
									Picea abies	Tedersoo	12.89	2.08	Inf	9.39	17.7	abcd
host_species	response	SE	df	asymp.LCL	asymp.UCL	.group			Pinus sylvestris	Taylor	13.37	2.21	Inf	9.67	18.5	abcde
Pinus sylvestris	8.22	1.165	Inf	6.23	10.9	a			Larix gmelinii	Taylor	14.64	2.8	Inf	10.06	21.3	abcdef
Picea abies	8.67	1.087	Inf	6.78	11.1	a			Picea abies	Taylor	15.17	2.54	Inf	10.92	21.1	abcdef
Pinus ponderosa	9.69	0.816	Inf	8.21	11.4	a			Larix gmelinii	Tedersoo	16.75	3.23	Inf	11.47	24.5	abcdefgh
Larix gmelinii	16.71	1.813	Inf	13.51	20.7	b			Tsuga heterophylla	Taylor	18.05	2.23	Inf	14.16	23	abcdef
Tsuga heterophylla	17.83	1.277	Inf	15.5	20.5	b			Tsuga heterophylla	Tedersoo	19.15	2.43	Inf	14.93	24.6	abcdefg
Pinus tabulaeformis	20.63	1.857	Inf	17.3	24.6	bc			Pinus tabulaeformis	Tedersoo	22.41	3.66	Inf	16.27	30.9	bcdefgh
Acer macrophyllum	28.65	2.002	Inf	24.98	32.9	cd			Fagus sylvatica	Tedersoo	24.26	3.01	Inf	19.02	30.9	defgh
Fagus sylvatica	30.66	2.046	Inf	26.9	34.9	d			Acer pseudoplatanus	Taylor	26.31	4.63	Inf	18.64	37.1	cdefgh
Acer pseudoplatanus	33.42	3.214	Inf	27.68	40.4	d			Acer macrophyllum	Taylor	26.37	3.38	Inf	20.51	33.9	defgh
Quercus garryana	33.85	2.211	Inf	29.78	38.5	d			Quercus garryana	Tedersoo	26.99	3.31	Inf	21.23	34.3	defgh
Acer palmatum	49.2	3.106	Inf	43.48	55.7	e			Pinus tabulaeformis	Taylor	27.79	4.29	Inf	20.54	37.6	defgh
									Fagus sylvatica	Taylor	28.29	3.51	Inf	22.18	36.1	efgh
									Quercus garryana	Taylor	28.31	3.47	Inf	22.26	36	efgh
									Acer macrophyllum	Tedersoo	30.07	3.86	Inf	23.37	38.7	fgh
									Acer pseudoplatanus	Tedersoo	32.51	5.69	Inf	23.07	45.8	efgh
									Acer palmatum	Tedersoo	36.28	4.7	Inf	28.15	46.8	gh
									Acer palmatum	Taylor	38.9	5.02	Inf	30.21	50.1	h
									Picea abies	ONT	564.44	226.62	Inf	256.96	1239.9	ij
									Larix gmelinii	ONT	736.76	187.85	Inf	446.99	1214.4	i
									Quercus garryana	ONT	989.53	156.75	Inf	725.43	1349.8	i
									Pinus sylvestris	ONT	1253.12	485.24	Inf	586.66	2676.7	ij
									Acer pseudoplatanus	ONT	1341.14	321.07	Inf	838.87	2144.1	ij
									Pinus ponderosa	ONT	1418.35	325.72	Inf	904.28	2224.6	ij
									Fagus sylvatica	ONT	1467.84	236.31	Inf	1070.63	2012.4	ij
									Acer macrophyllum	ONT	2003.93	353.55	Inf	1418.09	2831.8	ij
									Acer palmatum	ONT	2452.73	363.64	Inf	1834.22	3279.8	j
									Tsuga heterophylla	ONT	3020.61	572.55	Inf	2083.3	4379.6	jk
									Pinus tabulaeformis	ONT	7370.45	1831.08	Inf	4529.25	11993.9	k
